# Supplementary material for: Parental Stress, Depression, Anxiety, and Participation in Neonatal Care in a Referral Brazilian NICU over Different Phases of the COVID-19 Pandemic
Source: Children (Basel). 2025 Apr 12;12(4):496. doi: 10.3390/children12040496 (PMC12025591; doi:10.3390/children12040496)
Supplement: Supplementary file 1 [file children-12-00496-s001.zip]

Archive with 1 entries (1 files):
- children-3485193-supplementary.pdf
